# Supplementary material for: Pain Experience in Oncology: A Targeted Literature Review and Development of a Novel Patient-Centric Conceptual Model
Source: Cancers (Basel). 2025 Nov 25;17(23):3760. doi: 10.3390/cancers17233760 (PMC12691514; doi:10.3390/cancers17233760)
Supplement: Supplementary file 1 [file cancers-17-03760-s001.zip]

Archive with 2 entries (2 files):
- cancers-3961094-File S1.pdf
- cancers-3961094-Supplementary materials.pdf
